# Supplementary material for: Neurosustainability: A Scoping Review on the Neuro-Cognitive Bases of Sustainable Decision-Making
Source: Brain Sci. 2025 Jun 25;15(7):678. doi: 10.3390/brainsci15070678 (PMC12293750; doi:10.3390/brainsci15070678)
Supplement: Supplementary file 1 [file brainsci-15-00678-s001.zip]

Archive with 1 entries (1 files):
- brainsci-3663084-supplementary.pdf
